# Supplementary material for: Factors associated with depressive symptoms in patients with ankylosing spondylitis in Northern Taiwan
Source: PLoS One. 2019 Oct 24;14(10):e0224298. doi: 10.1371/journal.pone.0224298 (PMC6812870; doi:10.1371/journal.pone.0224298)
Supplement: S1 File — (XLSX) [file pone.0224298.s001.xlsx]

## Sheet: 1070716--
gender	age	Age onset	year onset	marital	education	employment	work affect	R't joint	L't joint	fall	Cobb's	CRP	ESR	BASFI mean	pain	basdai mean	basfi total	basdai total	Depression	BIS	ExA symptoms
1	47	40	7	1	3	2	2	2	2	1	9	0.068	3	0	0	1	0	5	0	90	0
1	44	27	17	1	3	2	2	2	2	1	1	0.5	3	0	1	2.02	0	10.1	0	82	1
1	21	19	2	5	3	1	2	2	3	1	2	0.03	5	0	0.5	0.21	0	1.1	0	96	0
1	30	21	9	5	1	2	1	2	2	1	0	0.174	9	3.83	5	1.45	38.3	10.5	17	56	0
1	30	28	2	5	3	3	1	2	2	1	10	0.548	4	1.7	7	5.55	17	32.5	20	70	1
1	29	23	6	5	1	2	1	4	4	1	18	0.055	3	1.5	4	3.9	15	21	5	65	1
1	44	30	14	5	2	2	2	4	4	1	15	0.76	6	2.1	2	0.4	21	2	3	81	0
1	53	40	13	5	2	3	1	4	4	1	35	0.53	2	6.8	9.5	7.65	68	45	17	49	1
2	40	36	4	1	1	2	2	2	2	1	0	0.193	14	0	2	0.8	0	4	0	96	0
1	29	20	9	5	1	2	2	4	4	1	24	0.03	3	0.6	1	1.05	6	6.5	2	100	0
1	37	18	19	5	2	1	2	4	4	1	30	0.263	18	4	3	1.6	40	8	7	71	0
1	72	50	22	4	1	1	2	2	2	1	37	0.086	11	4.75	3	6.65	47.5	37.5	1	68	3
1	60	26	34	1	5	4	1	3	4	1	16	0.5	14	4.7	3	5.025	47	28.25	21	64	1
2	46	24	22	1	2	2	1	2	2	1	9	0.03	9	1	3	4.5	10	24	2	71	0
2	55	50	5	1	4	2	1	2	2	3	12	0.034	2	5	7	5.55	50	32.5	22	50	3
1	53	18	35	1	3	1	1	3	3	1	32	0.305	16	3.1	5	4.45	31	26.5	7	62	1
1	62	47	15	1	1	1	1	4	4	1	41	4.865	73	6.3	3	2.65	63	14.5	21	53	1
1	61	11	50	2	3	2	1	4	4	1	21	0.159	2	0.26	7	0.64	2.6	3.7	3	94	1
1	38	29	9	1	1	2	1	4	4	1	3	0.582	6	4	6	4.2	40	25	12	67	1
2	51	38	13	4	5	2	1	4	4	1	33	0.03	7	3.3	4	3.95	33	22.5	15	58	0
1	41	28	13	1	1	2	1	4	4	2	39	0.03	2	3.6	4	5.9	36	34	34	31	2
2	56	50	6	1	2	1	2	2	2	1	6	0.074	1	0.7	4	3.6	7	18.5	6	84	1
2	36	34	2	1	3	1	2	2	2	1	2	1.049	13	0.4	1	1.35	4	7.5	11	53	1
1	50	30	20	1	2	4	1	4	4	1	14	0.593	12	6	0.5	2.45	60	13.5	9	56	0
1	49	19	30	1	5	1	1	4	4	2	2	0.529	13	6	7	4.35	60	23.5	32	35	3
1	32	16	16	5	3	2	1	4	4	2	37	0.057	2	6.1	5	7.125	61	40.25	19	49	3
1	39	24	15	1	3	2	1	3	3	1	7	0.411	7	2.16	1.5	2.725	21.6	14.25	9	70	0
2	32	22	10	1	3	2	1	2	2	1	9	0.03	4	0.95	5	2.525	9.5	13.25	2	71	0
1	21	17	4	5	1	2	1	3	3	1	5	0.03	2	1.9	1	2.25	19	12	13	78	0
1	24	23	1	5	3	2	1	2	2	1	14	0.552	27	0.1	1	1.25	1	7.5	6	74	0
1	29	17	12	5	1	4	1	4	4	1	10	1.156	7	5.15	4.6	4.4	51.5	24	12	57	2
1	54	43	11	1	1	4	2	2	2	1	4	0.071	2	0.45	3	3.925	4.5	22.25	9	70	1
1	48	17	31	5	4	4	2	4	4	1	3	0.26	1	4.8	3	3.8	48	23	18	63	2
2	26	25	1	5	3	2	1	2	2	4	6	0.03	7	3.2	6	7.9	32	45	40	61	3
1	49	30	19	2	1	2	1	4	4	1	6	0.342	2	7.8	6.5	3.925	78	22.75	11	36	0
2	74	64	10	1	2	1	2	2	2	3	8	0.03	6	2.5	3	1.8	25	9	16	47	0
1	53	30	23	1	2	2	2	4	4	1	5	0.922	23	0.1	1.5	0.762	1	4.12	0	81	0
2	47	37	10	1	1	1	1	2	2	1	31	0.102	6	0.94	4	1.93	9.4	10.8	14	58	1
1	46	22	24	5	1	2	1	4	4	1	20	0.457	16	2.74	2.9	5.05	27.4	26.9	20	55	1
1	34	23	11	5	3	2	1	4	4	2	0	0.398	5	2.1	4	4.6	21	25.5	10	62	1
1	41	17	24	5	3	2	2	4	3	1	7	0.801	2	1.2	7.5	4.15	12	24.5	8	51	1
1	60	42	18	1	1	2	1	3	3	1	7	0.291	9	0.9	3	0.8	9	5	3	74	1
1	48	35	13	1	3	2	2	2	2	1	3	0.098	10	0.1	3	1.8	1	9	5	71	1
1	50	38	12	1	1	2	1	4	3	1	13	0.595	16	1.25	5	3.6	12.5	20	8	67	0
1	54	26	28	1	1	2	2	4	4	1	12	0.03	4	0.1	0.8	0.102	1	0.62	1	73	1
1	39	22	17	1	3	2	1	3	3	1	46	0.173	6	1.58	3.5	1.92	15.8	10.2	15	65	0
1	47	25	22	1	4	2	2	4	3	2	7	0.065	6	0	0	0.2	0	1	0	100	1
1	43	43	0	1	2	2	1	3	3	1	8	0.514	23	1.99	7	3.8	19.9	21.5	7	86	0
1	44	22	22	5	2	2	1	3	3	1	60	1.192	10	2.1	4	2.9	21	15	11	77	2
1	42	22	20	1	2	2	1	3	2	1	51	0.232	5	5.45	7	3.1	54.5	19	13	39	0
1	27	16	11	5	3	2	2	2	2	1	15	0.083	2	0.9	2	2.8	9	15.5	5	83	0
1	68	30	38	1	2	4	1	3	3	1	32	0.164	4	6.1	3	6.9	61	40	29	55	4
1	29	23	6	1	3	2	1	2	2	1	20	1.497	20	0	3	2	0	10	6	56	0
1	43	35	8	1	1	3	1	2	2	1	29	0.329	2	0.5	3	1.6	5	8.5	11	66	1
2	31	30	1	1	3	2	2	2	2	1	19	0.03	2	1	3	1.975	10	11.75	3	76	0
1	44	20	24	1	4	2	2	3	2	1	27	0.118	5	0.39	3.5	1.665	3.9	10.45	4	54	1
1	46	30	16	1	1	2	1	4	4	1	70	0.231	7	5.1	5	5.3	51	31	16	44	1
1	27	12	15	5	3	2	2	3	3	1	40	2.881	26	0.95	1.5	1.726	9.5	9.76	7	76	0
1	69	52	17	1	5	2	2	4	4	2	68	0.252	10	3.4	1	1.525	34	10.25	3	61	5
2	74	64	10	1	6	1	2	2	2	1	38	0.03	6	5.2	3	3	52	15	10	70	1
1	20	20	0	5	3	3	1	2	3	1	8	0.664	18	0.98	2.2	2.17	9.8	12.6	8	70	0
1	48	20	28	5	5	4	1	4	4	1	42	0.954	1	6.8	6	3.9	68	24.5	16	63	1
1	61	22	39	1	1	4	1	4	4	1	57	0.094	2	5.1	7	5.95	51	33.5	26	39	5
2	55	42	13	1	1	1	1	2	2	2	14	0.059	51	6.7	4	4.875	67	26.25	22	68	2
2	63	44	19	1	1	1	1	2	2	1	41	0	10	0	0	0	0	0	0	96	1
1	26	22	4	5	3	2	1	4	4	1	31	0.03	3	3.15	3.7	3.375	31.5	18.25	15	67	0
1	62	28	34	5	1	4	2	2	2	1	36	7.058	19	3.28	4	1.59	32.8	10.9	15	55	2
1	42	42	0	1	1	2	2	3	4	1	25	1.051	13	0.14	1	1.32	1.4	7.1	1	78	1
2	49	35	14	1	5	2	1	3	3	1	17	0.038	13	3.1	3	2.521	31	13.71	4	85	1
1	42	35	7	1	3	2	2	2	2	1	23	0.064	2	1.15	4	4	11.5	23	7	76	2
2	26	18	8	5	3	3	1	2	3	1	31	0.042	6	0.44	2.7	1.975	4.4	10.75	14	49	0
2	42	40	2	1	1	1	2	2	2	1	39	0.146	6	0	0.5	0.8	0	4	11	99	1
2	38	37	1	5	4	2	2	2	2	1	2	0.07	8	0.1	1.5	0.6	1	3	5	84	0
1	43	20	23	5	1	3	1	2	2	1	9	0.03	2	3.45	5	1.85	34.5	10.5	8	78	0
1	29	19	10	2	2	2	1	4	4	1	27	4.595	48	1.46	6	3.7	14.6	20.5	6	78	1
1	43	32	11	1	2	2	1	4	3	1	29	1.74	29	6.1	7	5.9	61	34	8	54	2
1	26	18	8	5	3	2	2	3	3	1	11	0.034	2	0	0	0.25	0	1.5	1	92	0
1	34	22	12	1	3	2	1	2	2	1	25	0.462	13	0	0	0.575	0	3.25	4	74	0
1	48	30	18	1	3	2	2	2	2	1	51	0.03	13	0	1	1.99	0	10	8	66	1
2	50	45	5	1	1	2	2	3	3	2	37	0.554	12	3.8	4.5	3.1	38	18	5	62	1
1	52	34	18	5	1	2	1	2	2	1	24	0.159	8	0.41	3.2	1.4	4.1	7.5	3	81	0
1	53	40	13	1	1	4	1	2	2	1	34	0.174	4	0.74	3.2	1.462	7.4	7.92	8	76	1
1	36	30	6	1	3	2	2	2	2	1	44	0.5	12	0.26	3	0.57	2.6	3.2	2	76	0
1	52	22	30	1	2	2	1	2	2	1	41	0.135	2	0.1	3	1.25	1	7.5	0	82	1
1	22	18	4	5	1	2	1	3	3	1	23	8.194	32	1.5	6	2.225	15	13.25	3	79	0
2	25	20	5	5	3	2	1	4	4	2	30	0.282	7	2.15	4	5.313	21.5	28.13	22	55	8
1	24	14	10	5	3	2	1	3	3	1	7	0.056	1	2.3	3	1.2	23	6	4	84	1
1	25	23	2	5	3	2	1	2	3	2	40	1.737	22	1.1	5	2.275	11	12.75	15	56	1
1	25	25	0	1	3	1	2	3	2	1	14	0.266	5	3.85	4.5	5.175	38.5	31.25	13	66	1
2	61	34	27	1	1	1	1	4	4	1	65	0.091	12	4.7	3	5.3	47	32	8	59	2
1	31	27	4	1	3	2	2	2	2	1	22	0.116	2	1.38	4	1.24	13.8	6.2	10	90	1
1	66	35	31	1	1	2	1	4	4	1	19	0	0	1.9	1	1.45	19	8.5	5	44	1
1	33	20	13	5	1	1	1	4	4	1	8	1.863	12	7.8	6.5	4.725	78	26.75	20	48	1
1	20	11	9	6	3	2	2	3	4	1	32	3.04	38	3.8	9	8.15	38	46.5	9	47	0
1	55	18	37	5	2	1	1	4	4	1	58	0.928	5	8.2	4	5.3	82	29	42	33	2
1	57	37	20	1	4	2	2	2	3	1	49	1.003	20	0	1	0	0	0	0	96	7
2	54	39	15	1	5	1	1	3	4	1	6	0.222	9	6.3	6	5	63	29	9	71	1
1	33	22	11	5	3	2	2	3	3	1	32	0.14	7	0.2	1	1.3	2	7	0	93	0
1	37	21	16	2	3	2	2	4	4	1	25	0.654	6	0.6	3.5	1.175	6	7.25	5	74	1
1	36	29	7	1	3	2	1	2	2	3	17	0.03	2	5.5	5	5.325	55	30.75	8	57	1
2	33	32	1	1	3	2	1	2	2	2	10	0.186	5	0	5	1	0	5	11	65	1
1	42	37	5	5	2	2	2	2	2	1	25	0.79	5	0	4	1.95	0	12.5	7	80	1
1	61	58	3	1	3	2	2	2	2	1	30	1.514	11	0	2	0.7	0	3.5	1	95	0
1	37	20	17	5	1	4	1	3	3	1	0	3.634	16	3.9	7	8.4	39	46	12	56	0
1	57	22	35	4	3	2	1	2	3	1	6	0.238	5	5.5	3	4.05	55	21.5	9	63	1
2	47	20	27	1	3	2	2	3	2	1	20	0.565	7	0.8	2	1.025	8	6.25	7	67	1
1	28	22	6	5	3	2	1	2	3	1	24	0.072	10	0.6	3	3.212	6	16.62	10	62	1
2	56	50	6	1	1	3	2	2	2	1	32	0.03	5	1.2	5	3.925	12	20.25	6	51	1
2	27	24	3	5	3	2	1	3	2	1	29	0.03	6	0	1	3.4	0	17	5	80	1
2	24	15	9	5	1	2	1	2	2	1	24	0.423	12	0	5	0.675	0	3.75	0	73	1
1	43	30	13	1	3	2	2	2	2	1	14	0.079	0	0	2	0.7121	0	4.121	0	89	1
2	55	45	10	2	5	2	2	0	0	1	36	0.077	17	0	0.5	0.34	0	1.7	4	87	1
1	43	25	18	5	1	2	1	2	4	1	39	1.037	7	0.8	4	2.65	8	14.5	11	54	0
1	33	28	5	5	4	2	2	2	2	1	28	0.062	2	0.7	2	2.45	7	14	18	51	2
1	27	22	5	5	3	2	1	2	2	1	24	0.262	8	0.2	1.5	0.875	2	4.75	2	85	0
1	38	26	12	1	4	2	2	2	2	1	34	0.171	8	0.3	1	0.475	3	2.75	0	93	1
1	35	20	15	1	4	2	2	2	2	1	22	0.338	6	0.5	3.5	2.3	5	13.5	4	84	1
2	38	33	5	1	2	2	2	2	2	1	27	0.03	2	2.5	4	3.2	25	18	7	53	2
1	43	24	19	5	2	2	2	4	4	1	26	0.961	14	7.7	5	5.2	77	26	17	42	1
1	59	57	2	1	6	1	2	2	2	1	29	0.501	10	0	1	5.525	0	29.25	8	72	0
